# Supplementary material for: Enhanced Immobilization of Enzymes on Plasma Micro-Nanotextured Surfaces and Microfluidics: Application to HRP
Source: Molecules. 2024 Oct 7;29(19):4736. doi: 10.3390/molecules29194736 (PMC11477641; doi:10.3390/molecules29194736)
Supplement: Supplementary file 1 [file molecules-29-04736-s001.zip]

Archive with 1 entries (1 files):
- molecules-3184700-supplementary.pdf
